# Supplementary material for: Pharmacists’ Knowledge, Attitude, and Practice of Medication Therapy Management: A Systematic Review
Source: Healthcare (Basel). 2022 Dec 12;10(12):2513. doi: 10.3390/healthcare10122513 (PMC9778396; doi:10.3390/healthcare10122513)
Supplement: Supplementary file 1 [file healthcare-10-02513-s001.zip]

Archive with 4 entries (2 files):
- healthcare-2053702-supplementary/
- healthcare-2053702-supplementary/Supplementary materials_healthcare 2053702_221126/
- healthcare-2053702-supplementary/Supplementary materials_healthcare 2053702_221126/PRESS guideline_healthcare-2053702_221126.pdf
- healthcare-2053702-supplementary/Supplementary materials_healthcare 2053702_221126/Supplementary Materials_healthcare-2053702_221126.pdf
